# Supplementary material for: Evaluation of the Genotoxicity of Almond Hull: Implications for Its Use as a Novel Food Ingredient
Source: Foods. 2024 May 2;13(9):1404. doi: 10.3390/foods13091404 (PMC11083516; doi:10.3390/foods13091404)
Supplement: Supplementary file 1 [file foods-13-01404-s001.zip]

Archive with 1 entries (1 files):
- foods-2979719-supplementary.pdf
